# Supplementary material for: Evolution of tumor cells during AsiDNA treatment results in energy exhaustion, decrease in responsiveness to signal, and higher sensitivity to the drug
Source: Evol Appl. 2020 Apr 11;13(7):1673–80. doi: 10.1111/eva.12949 (PMC7428804; doi:10.1111/eva.12949)
Supplement: Supplementary file 1 — Table S2 [file EVA-13-1673-s001.xlsx]

## Sheet: REGULATED GENES
TABLE S2
Data Overview: Regulated Genes
	Up-regulated	Down-regulated	All
Number of regulated genes	258	895	1153
Min fold-change	2	2	2
Average fold-change	2.50031	2.84631	2.76889
Median of fold-change	2.22	2.45	2.39
Max fold-change	20.55	16.22	20.55
Gene with the max fold-change	IL24	CST4	IL24
List of the 1,153 Regulated Genes (Fold-change ≥ 2.0; P-Value ≤ 0.05)
FAST DB STABLE ID	Gene Symbol	Regulation	Fold-Change	P-Value
GSHG0001397	IL24	up	20.55	5.25e-08
GSHG0009734	SCG5	up	5.97	1.94e-05
GSHG0013950	ANKRD30B	up	5.7	2.21e-05
GSHG0054650	CXCL8	up	5.55	0.0001
GSHG0012967	MIR22 // MIR22HG	up	5.49	0.000157
GSHG0045564	MIR222	up	5.12	3.11e-07
GSHG0038999	---	up	4.86	7.67e-05
GSHG0031096	TNFSF15	up	4.65	5.87e-07
GSHG0014711	GDF15	up	4.21	7.5e-07
GSHG0029830	FBXO32	up	3.99	0.000284
GSHG0011396	HSD17B2	up	3.66	5.65e-05
GSHG0026691	GCLC	up	3.51	0.000102
GSHG0020013	MAFF	up	3.47	0.000201
GSHG0018940	SCRT2 // SRXN1	up	3.4	2.26e-05
GSHG0007258	YBX3	up	3.34	4.22e-05
GSHG0140466	---	up	3.32	1.97e-05
GSHG0026063	TNFAIP3	up	3.29	9.56e-05
GSHG0025683	PNPLA1	up	3.26	0.00016
GSHG0028633	KDM7A	up	3.24	2.29e-06
GSHG0033315	ZNF581	up	3.2	3.62e-05
GSHG0001432	ATF3	up	3.16	0.00116
GSHG0026963	HIVEP2	up	3.13	1.76e-05
GSHG0024218	CSF2	up	3.12	0.000761
GSHG0010873	---	up	3.09	9.77e-05
GSHG0021396	---	up	3.08	0.0123
GSHG0014182	LAMA1	up	3.07	0.000297
GSHG0132523	---	up	3.05	0.000238
GSHG0014900	NFKBIB	up	3.02	0.000121
GSHG0013655	ERN1	up	3.01	8.76e-07
GSHG0008634	IRS2	up	3	0.000319
GSHG0027959	MAD1L1	up	2.98	9.68e-05
GSHG0015113	ZNF473	up	2.94	4.44e-05
GSHG0008600	DOCK9	up	2.92	5.8e-07
GSHG0005228	ZC3H12C	up	2.92	1.88e-05
GSHG0002939	TMEM206	up	2.9	0.000165
GSHG0021905	CBLB	up	2.83	0.00492
GSHG0026263	PXDC1	up	2.8	5.57e-05
GSHG0013385	KRT34	up	2.8	0.00268
GSHG0011404	OSGIN1	up	2.8	0.000204
GSHG0004783	---	up	2.79	0.0133
GSHG0032084	KCND1	up	2.76	0.00166
GSHG0033916	TET3	up	2.76	0.0018
GSHG0015921	DMPK	up	2.76	9.59e-05
GSHG0027345	UPP1	up	2.75	0.000261
GSHG0118796	NUAK2	up	2.74	3.51e-05
GSHG0009414	HIF1A-AS2	up	2.72	0.000658
GSHG0016761	SOWAHC	up	2.71	8.49e-05
GSHG0002388	NGF	up	2.68	3.52e-06
GSHG0050937	RASA4B	up	2.67	1.67e-05
GSHG0003625	C10orf2	up	2.66	0.000136
GSHG0014969	CD177	up	2.66	0.000239
GSHG0030474	LCN2	up	2.64	0.000702
GSHG0025319	ZNF354A	up	2.61	0.00104
GSHG0005827	RAB3IL1	up	2.59	0.000137
GSHG0008830	FRMD6	up	2.58	3.54e-05
GSHG0022842	LARP1B	up	2.58	3.89e-05
GSHG0017931	IL1A	up	2.57	0.000545
GSHG0016046	CTU1	up	2.57	0.00154
GSHG0135759	---	up	2.56	0.000615
GSHG0132842	MIR23A // MIR24-2 // MIR27A	up	2.56	0.000315
GSHG0011012	TMEM159	up	2.56	2.71e-06
GSHG0003016	MIR6742 // TRIM11	up	2.55	0.000379
GSHG0132481	LINC01291	up	2.55	1.91e-05
GSHG0051648	TBC1D3G	up	2.54	8.14e-05
GSHG0027647	DNAJB9	up	2.53	0.00106
GSHG0012522	AOC2	up	2.53	0.00026
GSHG0016536	MXD1	up	2.52	0.0003
GSHG0016433	EPAS1	up	2.52	2.26e-05
GSHG0052271	---	up	2.51	0.000875
GSHG0015006	RELB	up	2.5	0.00386
GSHG0020132	MIR6821 // PIM3	up	2.49	0.0019
GSHG0010124	AEN	up	2.49	0.000304
GSHG0028241	GTF2IRD1P1	up	2.46	5.62e-05
GSHG0011968	TXNL4B	up	2.45	2.17e-05
GSHG0133524	POLR2J2 // RASA4 // UPK3BL	up	2.44	2.12e-05
GSHG0020296	LIF	up	2.44	0.00264
GSHG0027447	GTF2IRD1	up	2.43	0.000275
GSHG0024519	---	up	2.43	0.000398
GSHG0015246	ZNF805	up	2.43	0.00462
GSHG0003112	ZNF496	up	2.4	0.000457
GSHG0013342	NR1D1	up	2.4	0.00114
GSHG0133525	---	up	2.39	0.00386
GSHG0026446	PPP1R18	up	2.39	0.000203
GSHG0015001	APOE	up	2.39	0.00202
GSHG0014567	P2RY11 // PPAN // PPAN-P2RY11	up	2.39	0.00236
GSHG0022031	MIR6825	up	2.38	0.000881
GSHG0018495	TRIB3	up	2.37	8.14e-05
GSHG0017703	ASPRV1 // PCBP1-AS1	up	2.37	0.0047
GSHG0015326	KLF16	up	2.37	0.000341
GSHG0017932	IL1B	up	2.36	0.00178
GSHG0029527	BRF2	up	2.35	0.00166
GSHG0028050	---	up	2.35	4.01e-05
GSHG0034499	ZNF697	up	2.34	1.97e-05
GSHG0003662	NEURL1	up	2.33	0.000925
GSHG0003657	CNNM2	up	2.31	0.000283
GSHG0027701	FAM71F2	up	2.31	7.81e-05
GSHG0025608	NFKBIL1	up	2.31	0.00136
GSHG0031183	SLC25A25-AS1	up	2.3	0.000682
GSHG0039034	ALOX12-AS1	up	2.3	0.00796
GSHG0033990	GTF2H4 // VARS2	up	2.29	0.00208
GSHG0139163	---	up	2.29	0.000138
GSHG0015856	DEDD2	up	2.29	9.79e-05
GSHG0012380	NF1	up	2.29	7.87e-05
GSHG0031555	TSPYL2	up	2.28	0.00176
GSHG0021313	SKIL	up	2.28	0.00056
GSHG0019783	SPATC1L	up	2.28	0.0171
GSHG0025621	HSPA1A	up	2.27	0.000237
GSHG0023321	CXCL2	up	2.27	0.0163
GSHG0022907	DCLK2	up	2.27	0.00138
GSHG0020579	IRAK2	up	2.27	0.000101
GSHG0018806	NCOA3	up	2.27	0.000196
GSHG0007761	ALKBH2	up	2.26	0.00136
GSHG0050431	LINC01564	up	2.26	0.00882
GSHG0019190	OSER1	up	2.26	0.000501
GSHG0016635	KDM3A	up	2.26	0.000185
GSHG0015079	PPP1R15A	up	2.26	0.000342
GSHG0012112	WDR81	up	2.26	0.00112
GSHG0003859	SFTA1P	up	2.25	0.00776
GSHG0133583	LINC01088	up	2.25	0.000238
GSHG0020114	TRMU	up	2.25	9.89e-05
GSHG0020054	RBX1 // XPNPEP3	up	2.25	1.99e-05
GSHG0002268	BCAR3	up	2.24	0.00504
GSHG0022659	MTHFD2L	up	2.24	0.00452
GSHG0020712	SLC25A38	up	2.24	4.04e-05
GSHG0020565	BRPF1	up	2.24	2.16e-05
GSHG0025692	PIM1	up	2.23	0.00474
GSHG0025491	HIST1H2AC	up	2.23	0.00354
GSHG0020623	EAF1	up	2.23	0.00222
GSHG0036489	SPG20-AS1	up	2.22	0.00126
GSHG0105946	SNORA5A	up	2.22	0.000219
GSHG0026918	VNN1	up	2.22	0.016
GSHG0025261	SH3PXD2B	up	2.22	0.000483
GSHG0133619	---	up	2.22	0.0042
GSHG0022318	CLDN1	up	2.22	0.0128
GSHG0001392	DYRK3	up	2.22	0.000196
GSHG0022990	WDR17	up	2.21	0.00292
GSHG0132315	SNHG17 // SNORA71B	up	2.21	0.000845
GSHG0005311	C2CD2L	up	2.2	0.00292
GSHG0029250	MYC	up	2.2	0.00526
GSHG0002366	LINC01356	up	2.2	0.000697
GSHG0016521	PNO1	up	2.2	0.000156
GSHG0013762	JMJD6	up	2.2	0.000164
GSHG0039020	SNORD91A	up	2.2	0.000419
GSHG0020981	COL8A1	up	2.19	0.00034
GSHG0001987	YRDC	up	2.19	0.000823
GSHG0008026	ALOX5AP	up	2.18	0.00216
GSHG0133738	SLC22A15	up	2.18	0.000936
GSHG0003365	FAM21A	up	2.18	0.000224
GSHG0027951	ZFAND2A	up	2.18	0.00494
GSHG0027515	GATAD1	up	2.18	0.000398
GSHG0027003	RMND1	up	2.18	0.000156
GSHG0020706	ACVR2B	up	2.18	5.76e-05
GSHG0013025	DHX33	up	2.18	0.00158
GSHG0005962	CHKA	up	2.17	0.000178
GSHG0002796	NCF2	up	2.17	0.00124
GSHG0016771	BCL2L11	up	2.17	0.000317
GSHG0003336	FAM21C	up	2.16	2.62e-06
GSHG0027885	AGAP3	up	2.16	0.0151
GSHG0033913	ZNF787	up	2.16	0.00072
GSHG0000623	HHLA3	up	2.15	0.00274
GSHG0133777	TSSC4	up	2.15	1.89e-05
GSHG0003419	HKDC1	up	2.15	0.000459
GSHG0134772	---	up	2.15	0.000382
GSHG0029295	ZNF696	up	2.15	0.000362
GSHG0016637	RMND5A	up	2.15	0.000563
GSHG0010777	TM2D3	up	2.15	0.000723
GSHG0030910	GKAP1	up	2.14	0.000738
GSHG0017213	DNAJB2	up	2.14	0.00328
GSHG0013127	CDRT4 // TVP23C // TVP23C-CDRT4	up	2.14	0.00782
GSHG0011704	CDR2	up	2.14	0.0297
GSHG0007893	RILPL1	up	2.13	0.000463
GSHG0019743	SIK1	up	2.13	0.00192
GSHG0001947	RNF19B	up	2.13	0.000176
GSHG0033809	SAA2 // SAA2-SAA4 // SAA4	up	2.12	0.0265
GSHG0003407	MYPN	up	2.12	0.00138
GSHG0031807	UTP14A	up	2.12	0.00108
GSHG0030949	NFIL3	up	2.12	0.000296
GSHG0026313	TBC1D7	up	2.12	0.00595
GSHG0025728	BYSL	up	2.12	4.57e-06
GSHG0018239	GTF3C3	up	2.12	0.0154
GSHG0016248	KLF11	up	2.12	0.000218
GSHG0015474	ZNF699	up	2.12	0.00168
GSHG0014551	ZNF317	up	2.12	0.000205
GSHG0005686	ABTB2	up	2.11	0.000101
GSHG0003613	ENTPD7	up	2.11	0.000362
GSHG0029222	ZHX2	up	2.11	0.000876
GSHG0002554	CRTC2	up	2.11	0.0106
GSHG0025440	MIR4639 // MYLIP	up	2.11	9.89e-05
GSHG0021245	TSC22D2	up	2.11	0.0036
GSHG0013833	MAFG	up	2.11	5.68e-05
GSHG0002349	OVGP1	up	2.1	0.00612
GSHG0024679	ZNF622	up	2.1	3.62e-05
GSHG0002107	COA7	up	2.1	0.00078
GSHG0014298	SMAD7	up	2.1	0.00208
GSHG0010478	RORA	up	2.1	0.000177
GSHG0031898	ZNF275	up	2.09	0.0128
GSHG0027563	ZSCAN21	up	2.09	0.0015
GSHG0025494	HIST1H2BD	up	2.09	0.000642
GSHG0024476	CREBRF	up	2.09	0.000498
GSHG0033834	PTPRB	up	2.08	0.0037
GSHG0143170	---	up	2.08	0.00562
GSHG0027198	IL6	up	2.08	0.0041
GSHG0001702	CEP104	up	2.08	0.000563
GSHG0013907	ANKRD12	up	2.08	0.00082
GSHG0008692	ANG // RNASE4	up	2.07	0.000895
GSHG0003493	PPIF	up	2.07	0.000483
GSHG0027650	ZNF277	up	2.07	4.23e-05
GSHG0046219	ZNF316	up	2.07	0.000442
GSHG0039800	EML2-AS1	up	2.07	2.23e-05
GSHG0012206	KDM6B	up	2.07	0.000196
GSHG0026645	NFKBIE	up	2.06	0.00134
GSHG0025025	CEP120	up	2.06	0.00662
GSHG0119106	ZNF296	up	2.06	1.97e-05
GSHG0055004	ZCCHC7	up	2.05	0.000317
GSHG0030013	UHRF2	up	2.05	0.00218
GSHG0028698	ZNF777	up	2.05	0.00108
GSHG0025427	HIVEP1	up	2.05	0.000798
GSHG0024441	WWC1	up	2.05	1.95e-05
GSHG0038907	MIR2909	up	2.05	0.00658
GSHG0007204	NOP2	up	2.04	0.000204
GSHG0006205	ZPR1	up	2.04	0.000922
GSHG0021366	KLHL24	up	2.04	0.00068
GSHG0019461	SIM2	up	2.04	0.0105
GSHG0008813	FAM179B	up	2.03	0.0141
GSHG0002410	LINC00622	up	2.03	0.0168
GSHG0024057	JMY	up	2.03	0.000637
GSHG0139725	---	up	2.03	0.00104
GSHG0018539	SMOX	up	2.03	7.76e-05
GSHG0132480	---	up	2.03	0.00268
GSHG0013973	TAF4B	up	2.03	0.00752
GSHG0013780	USP36	up	2.03	4.02e-05
GSHG0009530	SEL1L	up	2.02	6.37e-05
GSHG0008010	POLR1D	up	2.02	9.81e-05
GSHG0006301	PUS3	up	2.02	0.0005
GSHG0000614	GADD45A	up	2.02	7.52e-05
GSHG0002831	LINC00862	up	2.02	0.000105
GSHG0010897	LINC00921	up	2.02	0.00136
GSHG0000099	SLC25A33	up	2.01	0.000298
GSHG0002875	KISS1	up	2.01	0.000444
GSHG0030394	TMEM268	up	2.01	0.00158
GSHG0027183	HDAC9	up	2.01	0.00626
GSHG0002208	GNG5	up	2.01	0.000342
GSHG0020311	PES1	up	2.01	0.000539
GSHG0017947	CCDC93	up	2.01	0.000115
GSHG0016082	ZNF468	up	2.01	0.000716
GSHG0015635	CERS1 // GDF1	up	2.01	0.00244
GSHG0013963	C18orf8	up	2.01	0.0001
GSHG0030456	ZBTB34	up	2	0.000219
GSHG0030228	---	up	2	0.000943
GSHG0028642	BRAF	up	2	0.0017
GSHG0028445	FBXL13	up	2	0.000598
GSHG0024248	CAMLG	up	2	7.56e-05
GSHG0023747	ICE1	up	2	0.0282
GSHG0000019	---	up	2	0.012
GSHG0018854	TFAP2C	up	2	0.000357
GSHG0016505	AFTPH	up	2	0.00192
GSHG0014149	PARD6G-AS1	up	2	0.023
GSHG0013055	FXR2	up	2	0.000159
GSHG0019071	CST4	down	16.22	2.29e-06
GSHG0025530	HIST1H2BM	down	12.19	2.44e-05
GSHG0007307	ARHGDIB	down	11.48	3.92e-05
GSHG0004863	FAM111B	down	11.23	3.57e-05
GSHG0016250	RRM2	down	9.91	0.000104
GSHG0024267	KIF20A	down	9.23	0.000121
GSHG0013770	TK1	down	8.8	7.81e-07
GSHG0015507	SPC24	down	8.31	1.53e-06
GSHG0032949	SPANXB1	down	7.82	8.51e-07
GSHG0031291	CLIC3	down	7.76	0.001
GSHG0019073	CST2	down	7.52	1.74e-05
GSHG0013869	TYMS	down	7.42	2.07e-06
GSHG0028910	ESCO2	down	7.13	0.000116
GSHG0000501	CDKN2C	down	6.96	0.00022
GSHG0013355	TNS4	down	6.81	4.26e-05
GSHG0001920	LAPTM5	down	6.72	1.96e-05
GSHG0015565	ASF1B	down	6.69	0.0001
GSHG0018896	SLCO4A1	down	6.68	2.21e-05
GSHG0022993	NEIL3	down	6.61	4.16e-06
GSHG0007198	SCNN1A	down	6.51	1.73e-06
GSHG0027778	TBXAS1	down	6.49	1.62e-05
GSHG0006007	UCP2	down	6.29	0.000118
GSHG0007214	LPCAT3	down	6.28	0.000116
GSHG0014489	MIR4747 // UHRF1	down	6.23	7.71e-07
GSHG0005642	E2F8	down	6.17	2.22e-05
GSHG0022496	NCAPG	down	6.09	4.22e-05
GSHG0029725	CCNE2	down	5.99	6.39e-05
GSHG0052361	---	down	5.94	4.31e-05
GSHG0008843	CDKN3	down	5.83	2.02e-06
GSHG0028325	SEMA3A	down	5.81	0.000303
GSHG0007211	CDCA3	down	5.72	0.00014
GSHG0006399	RAD51AP1	down	5.64	0.000717
GSHG0031683	CENPI	down	5.6	8.24e-05
GSHG0133852	ADIRF	down	5.58	8.21e-05
GSHG0023506	CCNA2	down	5.58	3.29e-06
GSHG0013349	TOP2A	down	5.54	0.000424
GSHG0004450	MKI67	down	5.37	3.47e-09
GSHG0027291	ANLN	down	5.25	1.75e-05
GSHG0032726	HIST2H3A // HIST2H3C	down	5.22	1.6e-05
GSHG0055400	LINC00261	down	5.19	3.61e-06
GSHG0026541	SPDEF	down	5.14	3.6e-05
GSHG0009798	NUSAP1	down	5.09	1.47e-06
GSHG0022564	SHISA3	down	5.08	0.0008
GSHG0133787	ESAM	down	5.04	1.11e-06
GSHG0001967	CLSPN	down	5.04	2.38e-06
GSHG0006073	SYTL2	down	5.01	0.000601
GSHG0054692	LINC00704	down	4.97	0.000101
GSHG0001429	DTL	down	4.92	1.85e-05
GSHG0025529	HIST1H2AI // HIST1H3H	down	4.84	9.9e-07
GSHG0011042	PLK1	down	4.83	4.09e-05
GSHG0007522	CBX5 // MIR3198-2	down	4.79	0.000156
GSHG0004239	SLC16A12	down	4.76	4.41e-05
GSHG0133580	FGF5	down	4.73	0.000263
GSHG0024378	GPX3	down	4.64	2.04e-06
GSHG0003392	CDK1	down	4.63	0.000323
GSHG0016925	GALNT5	down	4.61	0.000155
GSHG0026342	MBOAT1	down	4.6	4.48e-05
GSHG0018719	MYL9	down	4.57	2.42e-05
GSHG0016997	CDCA7	down	4.57	8.31e-05
GSHG0000892	TXNIP	down	4.49	0.000179
GSHG0006660	METTL7A	down	4.49	0.000558
GSHG0006866	SYT1	down	4.48	5.91e-05
GSHG0026403	HIST1H2AM	down	4.48	4.14e-05
GSHG0009783	KNL1	down	4.48	0.000379
GSHG0028027	AGR2	down	4.47	6.38e-05
GSHG0013630	BRIP1	down	4.45	3.98e-06
GSHG0001094	SLAMF7	down	4.45	0.000336
GSHG0007559	PRIM1	down	4.43	0.000416
GSHG0012865	BIRC5	down	4.4	0.000618
GSHG0024200	LMNB1	down	4.36	2.36e-05
GSHG0012528	IFI35	down	4.36	0.00158
GSHG0032068	CFP	down	4.32	0.000243
GSHG0020799	NDUFAF3	down	4.3	8.1e-05
GSHG0022334	LRRC15	down	4.29	0.000383
GSHG0001660	MXRA8	down	4.29	3.87e-05
GSHG0022689	PRDM8	down	4.26	0.00112
GSHG0012480	IGFBP4	down	4.25	4.29e-05
GSHG0032277	CHRDL1	down	4.22	0.000696
GSHG0005535	PRKCDBP	down	4.18	0.000645
GSHG0030789	ARHGEF39	down	4.14	0.000215
GSHG0003211	MCM10	down	4.12	2.39e-05
GSHG0025458	SOX4	down	4.12	0.00264
GSHG0017858	AFF3	down	4.12	0.00346
GSHG0001584	EXO1	down	4.12	1.97e-05
GSHG0003562	KIF11	down	4.09	0.000179
GSHG0013872	NDC80	down	4.09	0.000196
GSHG0009383	DLGAP5	down	4.05	6e-05
GSHG0025098	CDC25C	down	4.04	4.18e-06
GSHG0013761	MXRA7	down	4.04	0.000124
GSHG0010958	RMI2	down	4.04	0.000938
GSHG0011562	HCFC1R1	down	3.96	3.86e-06
GSHG0007844	CIT // MIR1178	down	3.95	1.48e-06
GSHG0012199	MPDU1	down	3.94	0.0199
GSHG0011888	CDH11	down	3.94	4.3e-05
GSHG0009020	GSTZ1	down	3.92	0.00166
GSHG0019831	CDC45	down	3.92	1.95e-06
GSHG0010137	TICRR	down	3.92	0.00124
GSHG0005717	TP53I11	down	3.9	4.3e-05
GSHG0027323	DBNL // MIR6837	down	3.9	1.6e-06
GSHG0023686	CENPU	down	3.88	0.000544
GSHG0009588	IFI27L2	down	3.87	1.89e-05
GSHG0033769	BGLAP // PMF1 // PMF1-BGLAP	down	3.85	0.000121
GSHG0007167	NINJ2	down	3.84	0.000243
GSHG0024831	CENPK	down	3.84	1.64e-05
GSHG0004749	CAT	down	3.82	8.14e-05
GSHG0006157	KDELC2	down	3.8	2.16e-05
GSHG0031546	MAGED1	down	3.8	0.00012
GSHG0024907	DHFR	down	3.78	0.00078
GSHG0020639	KAT2B	down	3.78	7.82e-05
GSHG0006527	SLCO1B3 // SLCO1B7	down	3.77	0.000999
GSHG0023262	NMU	down	3.76	0.00016
GSHG0029577	---	down	3.73	0.000522
GSHG0031602	KIF4A	down	3.72	1.74e-05
GSHG0020437	CENPM	down	3.72	0.00502
GSHG0030222	RMI1	down	3.71	0.0002
GSHG0025651	KIFC1	down	3.71	0.000521
GSHG0018233	SDPR	down	3.7	7.78e-05
GSHG0132657	FOXM1	down	3.69	5.56e-05
GSHG0018427	HJURP	down	3.65	0.00112
GSHG0002822	ASPM	down	3.64	7.85e-05
GSHG0132560	HMSD	down	3.64	0.0037
GSHG0009342	POLE2	down	3.63	0.000284
GSHG0011238	ADGRG1	down	3.61	0.00368
GSHG0005091	P2RY2	down	3.6	0.000238
GSHG0007087	KNTC1	down	3.59	0.000376
GSHG0133455	NRM	down	3.59	0.000336
GSHG0000692	CDC7	down	3.57	1.12e-06
GSHG0031655	KLHL4	down	3.56	1.98e-05
GSHG0022900	EDNRA	down	3.56	0.00118
GSHG0030337	NIPSNAP3A	down	3.53	0.00296
GSHG0021873	ROBO1	down	3.52	0.000298
GSHG0006102	SESN3	down	3.48	0.000841
GSHG0004937	LGALS12	down	3.48	0.000518
GSHG0004864	FAM111A	down	3.48	0.000158
GSHG0023926	ITGA2	down	3.48	2.37e-05
GSHG0000464	KIF2C	down	3.47	3.33e-06
GSHG0029491	PBK	down	3.47	4.94e-06
GSHG0141133	---	down	3.47	0.0228
GSHG0012629	TMEM92	down	3.47	0.000296
GSHG0005867	TRPT1	down	3.46	2.3e-05
GSHG0003270	MASTL	down	3.45	0.000445
GSHG0012066	CYBA	down	3.45	5.57e-05
GSHG0023450	CENPE	down	3.43	0.000235
GSHG0003567	CEP55	down	3.41	2.18e-05
GSHG0016004	RRAS	down	3.41	8.08e-05
GSHG0009768	BUB1B // PAK6	down	3.41	5.68e-05
GSHG0003676	ADD3	down	3.4	1.97e-06
GSHG0026038	ENPP1	down	3.4	1.51e-05
GSHG0007282	MANSC1	down	3.39	0.000159
GSHG0018761	MYBL2	down	3.39	3.58e-05
GSHG0015315	GAMT	down	3.39	0.0001
GSHG0022239	TNFSF10	down	3.38	2.16e-05
GSHG0018132	SPC25	down	3.38	0.000315
GSHG0012181	SLC16A13	down	3.38	0.000301
GSHG0002936	NEK2	down	3.37	5.61e-05
GSHG0024917	SSBP2	down	3.37	0.00352
GSHG0005358	NRGN	down	3.36	0.000979
GSHG0025933	AIM1	down	3.36	2.25e-06
GSHG0020113	GTSE1	down	3.36	0.000402
GSHG0021871	FAM86DP	down	3.35	0.0175
GSHG0032296	2006-09-01	down	3.33	0.000344
GSHG0026526	UQCC2	down	3.33	3.57e-05
GSHG0018494	NRSN2	down	3.33	0.000216
GSHG0006923	TMPO	down	3.32	1.84e-06
GSHG0005163	PRSS23	down	3.32	1.83e-05
GSHG0032103	MAGED4 // SNORA11D // SNORA11E	down	3.3	0.00172
GSHG0029828	ATAD2	down	3.3	0.00492
GSHG0054898	HLA-DRB1	down	3.3	9.71e-05
GSHG0003576	HELLS	down	3.29	0.00044
GSHG0024975	ST8SIA4	down	3.29	6.36e-05
GSHG0020755	KIF15	down	3.29	0.00106
GSHG0014887	C19orf33	down	3.28	0.000175
GSHG0012542	G6PC3	down	3.28	0.000203
GSHG0003550	IFIT1	down	3.27	0.000105
GSHG0025634	HLA-DRA	down	3.26	4.03e-05
GSHG0002865	FMOD	down	3.25	0.00136
GSHG0029954	SLC39A4	down	3.25	0.000658
GSHG0118906	NTN4	down	3.24	0.00012
GSHG0028354	SAMD9	down	3.24	0.000823
GSHG0010727	PRC1	down	3.24	0.000319
GSHG0133387	HIST1H3B	down	3.23	0.00016
GSHG0032138	ARHGEF9	down	3.22	0.00128
GSHG0030087	GALT	down	3.22	0.000676
GSHG0011820	SHCBP1	down	3.21	4.27e-05
GSHG0008140	CKAP2	down	3.2	0.00148
GSHG0022192	LXN	down	3.2	0.000102
GSHG0011378	CENPN	down	3.2	3.88e-05
GSHG0028972	GINS4	down	3.19	0.000121
GSHG0026507	HLA-DMB	down	3.19	0.000161
GSHG0025445	CAP2	down	3.19	8.07e-05
GSHG0029817	DSCC1	down	3.18	0.000316
GSHG0029212	MAL2	down	3.18	0.000215
GSHG0007300	HIST4H4	down	3.16	5.95e-05
GSHG0028270	ABHD11	down	3.15	0.00368
GSHG0014574	SLC44A2	down	3.15	0.000398
GSHG0002611	IQGAP3	down	3.14	8.45e-05
GSHG0025087	SPOCK1	down	3.14	4.18e-08
GSHG0001130	RGS4	down	3.14	7.58e-05
GSHG0026553	FKBP5	down	3.13	7.61e-05
GSHG0005337	UBASH3B	down	3.12	5.51e-05
GSHG0021571	SGO1	down	3.12	0.0013
GSHG0022833	FAT4	down	3.11	3.22e-06
GSHG0011870	PLLP	down	3.11	7.78e-05
GSHG0003941	PRTFDC1	down	3.09	0.000258
GSHG0018989	PCNA	down	3.08	0.000398
GSHG0032142	ZC4H2	down	3.07	0.00158
GSHG0018032	MCM6	down	3.07	0.0019
GSHG0016681	NCAPH	down	3.07	7.76e-05
GSHG0012182	ACADVL	down	3.07	4.33e-05
GSHG0006076	ME3	down	3.06	0.000716
GSHG0026368	HIST1H2AB	down	3.06	0.00342
GSHG0025030	ALDH7A1	down	3.06	0.000716
GSHG0033416	SOD3	down	3.05	0.00302
GSHG0044663	---	down	3.04	2.29e-05
GSHG0028899	CDCA2	down	3.04	0.000642
GSHG0002348	DENND2D	down	3.04	0.000262
GSHG0004089	ZWINT	down	3.03	0.000376
GSHG0015038	CALM3	down	3.03	0.000135
GSHG0009660	NUDT14	down	3.01	0.0054
GSHG0045730	CRLF2	down	2.99	0.000155
GSHG0008066	RGCC	down	2.98	0.00296
GSHG0032220	SYTL4	down	2.98	0.00198
GSHG0011600	PPL	down	2.98	3.59e-05
GSHG0002244	GBP2 // GBP7	down	2.97	0.000362
GSHG0018916	PPDPF	down	2.97	0.000122
GSHG0003759	LHPP	down	2.96	0.000258
GSHG0018640	GINS1	down	2.96	1.59e-05
GSHG0001896	MAP3K6	down	2.96	0.00016
GSHG0012906	MRPL12	down	2.96	0.00244
GSHG0000943	ECM1	down	2.95	0.000345
GSHG0005544	TAF10	down	2.95	8.44e-05
GSHG0028997	MCM4	down	2.95	2.4e-05
GSHG0024714	PRLR	down	2.95	0.00064
GSHG0021983	POLQ	down	2.95	1.2e-07
GSHG0020843	ABHD14A // ABHD14A-ACY1 // ACY1	down	2.95	0.00156
GSHG0000777	GSTM4	down	2.94	0.00108
GSHG0028893	ADAM28	down	2.94	1.73e-05
GSHG0026497	HLA-DRB5	down	2.94	0.000478
GSHG0010426	MYO5C	down	2.94	0.005
GSHG0025982	NT5DC1	down	2.93	0.000243
GSHG0002045	TMEM53	down	2.93	0.000118
GSHG0001173	C1orf112	down	2.93	0.00226
GSHG0010320	C15orf52	down	2.93	0.000344
GSHG0020921	ARL6IP5	down	2.92	1.61e-05
GSHG0001964	KIAA0319L	down	2.92	0.000101
GSHG0001921	SDC3	down	2.92	3.96e-05
GSHG0031113	PHF19	down	2.91	0.002
GSHG0006080	RAB38	down	2.9	0.000958
GSHG0025489	HFE	down	2.9	0.00128
GSHG0023987	CCNB1	down	2.9	1.31e-06
GSHG0019120	E2F1	down	2.9	0.000117
GSHG0012895	C17orf89	down	2.9	0.00248
GSHG0001132	NUF2	down	2.9	0.00082
GSHG0002489	ENSA	down	2.89	0.000683
GSHG0025860	TTK	down	2.89	9.51e-05
GSHG0019312	SLCO4A1-AS1	down	2.89	0.000557
GSHG0003552	KIF20B	down	2.88	1.64e-05
GSHG0028759	NCAPG2	down	2.88	0.000743
GSHG0025596	TCF19	down	2.88	0.0059
GSHG0026683	GSTA4	down	2.88	3.94e-05
GSHG0016240	IAH1	down	2.88	0.000484
GSHG0009969	KIF23	down	2.88	0.000137
GSHG0007477	KRT81	down	2.87	7.44e-07
GSHG0024994	NREP	down	2.86	0.000598
GSHG0010131	FANCI	down	2.86	0.000104
GSHG0030988	ZNF367	down	2.85	5.51e-05
GSHG0020098	RIBC2	down	2.85	0.0027
GSHG0013473	MIR6783	down	2.85	0.000917
GSHG0002853	UBE2T	down	2.84	0.000639
GSHG0027725	CPA4	down	2.84	9.53e-05
GSHG0019276	AURKA	down	2.84	0.000695
GSHG0018789	UBE2C	down	2.84	2.14e-05
GSHG0030468	FPGS	down	2.82	0.0107
GSHG0029955	VPS28	down	2.82	8.34e-05
GSHG0028484	LAMB1	down	2.82	2.05e-05
GSHG0026629	DNPH1	down	2.82	4.31e-05
GSHG0023729	TRIP13	down	2.82	0.00314
GSHG0000274	SH3BGRL3	down	2.82	1.51e-05
GSHG0014265	TPGS2	down	2.82	0.00496
GSHG0011472	CDK10	down	2.82	0.00208
GSHG0007019	---	down	2.81	6.29e-05
GSHG0000764	GPSM2	down	2.81	1.68e-05
GSHG0005335	SORL1	down	2.81	0.000823
GSHG0003457	VCL	down	2.81	0.000263
GSHG0031246	SARDH	down	2.81	0.00112
GSHG0109174	---	down	2.81	0.00172
GSHG0012143	SPNS2	down	2.81	0.00184
GSHG0011241	KATNB1	down	2.81	0.000298
GSHG0010819	FAM173A	down	2.81	0.000462
GSHG0000968	FLG-AS1	down	2.81	0.0063
GSHG0028902	DPYSL2	down	2.8	2.27e-05
GSHG0019303	LAMA5 // MIR4758	down	2.8	0.000139
GSHG0026003	PKIB	down	2.78	4.08e-05
GSHG0024814	DEPDC1B	down	2.78	0.000439
GSHG0097810	KIF4B	down	2.78	0.00276
GSHG0023651	HMGB2	down	2.78	5.86e-05
GSHG0022840	PLK4	down	2.78	0.000799
GSHG0009733	ARHGAP11A	down	2.78	0.000221
GSHG0032377	CDR1	down	2.77	0.000539
GSHG0002482	ANP32E	down	2.77	0.000685
GSHG0017769	RETSAT	down	2.77	0.000801
GSHG0016049	ETFB	down	2.77	0.00368
GSHG0015458	NDUFA7	down	2.77	0.000163
GSHG0030620	ARRDC1	down	2.76	0.000462
GSHG0030091	DNAJB5	down	2.76	0.0012
GSHG0026512	HLA-DPA1	down	2.76	1.77e-05
GSHG0018659	TPX2	down	2.76	0.000202
GSHG0001846	TCEA3	down	2.76	0.000563
GSHG0055207	KRT19	down	2.76	0.000495
GSHG0012092	FANCA	down	2.76	0.000276
GSHG0006731	ORMDL2	down	2.75	0.000338
GSHG0003916	HACD1	down	2.75	3.87e-05
GSHG0018375	AP1S3	down	2.75	0.000225
GSHG0000446	CDC20	down	2.74	7.69e-05
GSHG0023497	MAD2L1	down	2.74	8.32e-05
GSHG0018744	FAM83D	down	2.74	0.000316
GSHG0004932	MIR6748 // TMEM179B	down	2.73	0.000144
GSHG0028705	RARRES2	down	2.73	9.58e-05
GSHG0025670	ZNF76	down	2.73	0.00132
GSHG0018481	DTYMK	down	2.73	0.00032
GSHG0001356	ATP2B4	down	2.73	2.38e-05
GSHG0022506	PI4K2B // SEPSECS-AS1	down	2.72	0.00032
GSHG0001722	TNFRSF9	down	2.72	0.012
GSHG0001263	C1orf21	down	2.72	0.000519
GSHG0011496	METTL26	down	2.72	0.000542
GSHG0008347	SKA3	down	2.71	0.000457
GSHG0003573	PLCE1	down	2.71	0.000319
GSHG0002288	DPYD	down	2.71	3.34e-07
GSHG0022187	VEPH1	down	2.71	0.00164
GSHG0018091	CD302 // LY75 // LY75-CD302	down	2.71	0.000258
GSHG0033939	FSIP2	down	2.71	0.000941
GSHG0014046	SKA1	down	2.71	0.0001
GSHG0005657	CCDC34	down	2.7	0.00158
GSHG0025643	HLA-DPB2	down	2.7	0.00178
GSHG0002178	DEPDC1	down	2.7	0.00106
GSHG0021913	CD47	down	2.7	1.86e-05
GSHG0019614	RWDD2B	down	2.7	0.000101
GSHG0016874	GPR39	down	2.7	0.00626
GSHG0013564	MRPL27	down	2.7	2.08e-05
GSHG0033879	EMP2	down	2.7	0.00162
GSHG0005891	CDCA5	down	2.69	0.000183
GSHG0005555	CYB5R2	down	2.69	0.000724
GSHG0013925	IMPA2	down	2.69	0.012
GSHG0012041	GINS2	down	2.68	0.00102
GSHG0007565	NEMP1	down	2.67	0.000124
GSHG0006421	PTMS	down	2.67	0.000559
GSHG0031189	WDR34	down	2.67	3.54e-05
GSHG0027371	SUMF2	down	2.67	4.49e-05
GSHG0026616	TRERF1	down	2.67	0.000101
GSHG0018318	LANCL1	down	2.67	0.00574
GSHG0132625	EME1	down	2.67	0.015
GSHG0012170	FAM64A	down	2.67	0.00148
GSHG0010720	IDH2	down	2.67	3.91e-05
GSHG0030795	HINT2	down	2.66	0.00012
GSHG0028736	XRCC2	down	2.66	0.000162
GSHG0026173	ACAT2	down	2.66	4.96e-06
GSHG0000287	SFN	down	2.66	0.000684
GSHG0021916	KIAA1524	down	2.66	0.000456
GSHG0014433	REEP6	down	2.66	0.000176
GSHG0001133	PBX1	down	2.66	3.53e-07
GSHG0007518	SMUG1	down	2.65	0.031
GSHG0000234	EPHB2	down	2.65	1.53e-05
GSHG0030411	TLR4	down	2.64	0.000444
GSHG0029551	PLAT	down	2.64	1.94e-05
GSHG0032728	HIST2H4A // HIST2H4B	down	2.64	0.000441
GSHG0001929	SPOCD1	down	2.64	0.00282
GSHG0008179	LMO7	down	2.63	2.18e-05
GSHG0020025	APOBEC3C	down	2.63	0.00244
GSHG0005006	CST6	down	2.62	0.000778
GSHG0022366	MELTF	down	2.62	0.00102
GSHG0001150	MAEL	down	2.62	0.00112
GSHG0008999	FOS	down	2.61	0.00372
GSHG0006062	RAB30	down	2.61	9.67e-05
GSHG0005667	KIF18A	down	2.61	0.0164
GSHG0004794	MDK	down	2.61	0.000216
GSHG0133124	PTP4A3	down	2.61	0.00194
GSHG0028018	ETV1	down	2.61	4.18e-06
GSHG0021135	ACAD9	down	2.61	0.000163
GSHG0019862	PPIL2	down	2.61	0.0055
GSHG0000392	CDCA8	down	2.6	0.000375
GSHG0025642	HLA-DPB1	down	2.6	0.000237
GSHG0025766	SLC29A1	down	2.6	0.000436
GSHG0048440	RFPL4AL1	down	2.6	0.00018
GSHG0004938	RARRES3	down	2.59	0.0279
GSHG0032110	IQSEC2	down	2.59	0.000779
GSHG0031511	EBP	down	2.59	0.00102
GSHG0023817	FAM105A	down	2.59	0.0017
GSHG0019003	TMX4	down	2.59	0.000984
GSHG0018657	ID1	down	2.59	0.0013
GSHG0001051	NAXE	down	2.59	1.54e-05
GSHG0010804	NHLRC4 // PIGQ	down	2.59	0.000624
GSHG0004547	SLC22A18	down	2.58	0.00168
GSHG0000479	RAD54L	down	2.58	0.000181
GSHG0029873	TMEM71	down	2.58	3.52e-05
GSHG0022404	TACC3	down	2.58	0.000684
GSHG0133717	SERINC2	down	2.57	0.00012
GSHG0135730	---	down	2.56	0.00122
GSHG0133794	ADAMTS15	down	2.56	0.00276
GSHG0032163	ERCC6L	down	2.56	0.000375
GSHG0023708	FAT1	down	2.56	3.73e-06
GSHG0020003	LGALS1	down	2.56	0.0001
GSHG0017638	FANCL	down	2.56	0.0042
GSHG0014154	ENOSF1	down	2.56	3.69e-05
GSHG0033883	SPAG5	down	2.56	0.0274
GSHG0010950	CIITA	down	2.56	0.000738
GSHG0026925	SLC2A12	down	2.55	0.0134
GSHG0040151	TMEM160	down	2.55	0.00138
GSHG0014717	C19orf60	down	2.55	0.00168
GSHG0006844	TMEM19	down	2.54	0.000204
GSHG0005926	SLC29A2	down	2.54	0.000315
GSHG0005193	ENDOD1	down	2.54	0.000119
GSHG0020566	OGG1	down	2.54	0.000879
GSHG0001443	CENPF	down	2.54	8.26e-05
GSHG0031064	LPAR1	down	2.52	0.00014
GSHG0002548	S100A16	down	2.52	0.000358
GSHG0027861	ATP6V0E2	down	2.52	0.00192
GSHG0016299	CENPO	down	2.52	0.000222
GSHG0013613	SKA2	down	2.52	0.00134
GSHG0002545	S100A4	down	2.51	0.000605
GSHG0132493	OSR1	down	2.51	0.0159
GSHG0001415	SERTAD4	down	2.51	0.000962
GSHG0048146	---	down	2.5	0.00098
GSHG0025186	ANXA6	down	2.49	0.000337
GSHG0013424	PSMC3IP	down	2.49	6.13e-05
GSHG0000335	TMEM39B	down	2.48	0.00374
GSHG0026499	HLA-DRB6	down	2.48	3.37e-06
GSHG0026791	MMS22L	down	2.48	0.00564
GSHG0023202	TLR6	down	2.48	0.00892
GSHG0020979	ST3GAL6	down	2.48	0.00768
GSHG0008908	SYNE2	down	2.47	0.0252
GSHG0032257	MORC4	down	2.47	0.00282
GSHG0032136	SPIN4	down	2.47	0.00292
GSHG0031994	RBBP7	down	2.47	0.000284
GSHG0024646	FAM173B	down	2.47	0.000365
GSHG0010448	MNS1	down	2.47	3.9e-06
GSHG0004473	ADAM8	down	2.46	0.0269
GSHG0025620	MSH5 // MSH5-SAPCD1 // SAPCD1	down	2.46	0.000321
GSHG0025801	TMEM14A	down	2.46	0.00146
GSHG0022721	PKD2	down	2.46	0.000324
GSHG0002104	ORC1	down	2.46	6.3e-05
GSHG0015962	LIG1	down	2.46	0.000335
GSHG0014745	ZNF85	down	2.46	0.00468
GSHG0033847	ARHGAP11B	down	2.46	2.57e-06
GSHG0005959	FAM86C2P	down	2.45	0.000842
GSHG0031875	MAMLD1	down	2.45	0.000957
GSHG0002834	KIF14	down	2.45	0.00126
GSHG0025487	HIST1H4A	down	2.45	0.00132
GSHG0002040	HYI	down	2.45	0.000201
GSHG0139632	---	down	2.45	0.000699
GSHG0018325	BARD1	down	2.45	4.09e-05
GSHG0007526	ITGA5	down	2.44	0.00038
GSHG0005910	EFEMP2	down	2.44	0.0117
GSHG0030117	MELK	down	2.44	3.51e-05
GSHG0025862	BCKDHB	down	2.44	0.000775
GSHG0033979	MAST4	down	2.44	0.00686
GSHG0015808	GMFG	down	2.44	0.000762
GSHG0008871	KIAA0586	down	2.43	0.000602
GSHG0007018	---	down	2.43	0.00972
GSHG0032202	HMGN5	down	2.43	0.00494
GSHG0030181	MAMDC2	down	2.43	0.000163
GSHG0029488	CLU // MIR6843	down	2.43	0.000538
GSHG0027116	NUDT1	down	2.43	0.00258
GSHG0019056	FOXA2	down	2.43	0.00332
GSHG0018383	DOCK10	down	2.43	0.0011
GSHG0039816	SNAR-C3	down	2.43	0.00408
GSHG0006494	GPRC5A	down	2.42	0.000923
GSHG0028355	SAMD9L	down	2.42	0.000577
GSHG0141215	---	down	2.42	0.00104
GSHG0015669	ZNF100	down	2.42	0.0016
GSHG0006242	SLC37A4	down	2.41	0.000536
GSHG0026006	SMPDL3A	down	2.41	0.00296
GSHG0024432	HMMR	down	2.41	0.00048
GSHG0022838	HSPA4L	down	2.41	0.000436
GSHG0016940	---	down	2.41	0.000885
GSHG0015797	ECH1	down	2.41	1.89e-06
GSHG0013073	AURKB	down	2.41	5.52e-05
GSHG0006746	MYL6	down	2.4	0.000141
GSHG0005658	LGR4	down	2.4	0.000779
GSHG0003652	SFXN2	down	2.4	0.001
GSHG0029159	MATN2	down	2.4	0.0025
GSHG0029155	SDC2	down	2.4	9.63e-05
GSHG0027164	GLCCI1	down	2.4	0.0038
GSHG0014055	C18orf54	down	2.4	0.0025
GSHG0013149	RASD1	down	2.4	3.6e-05
GSHG0012146	MED11	down	2.4	0.000596
GSHG0008895	---	down	2.39	0.000183
GSHG0008612	TMTC4	down	2.39	0.000342
GSHG0006727	BLOC1S1 // RDH5	down	2.39	0.000137
GSHG0006348	NCAPD3	down	2.39	0.000399
GSHG0030934	SHC3	down	2.39	0.000504
GSHG0029380	---	down	2.39	0.00422
GSHG0019070	CST3	down	2.39	0.000202
GSHG0012825	UNK	down	2.39	0.00318
GSHG0012824	ITGB4	down	2.39	0.00164
GSHG0009825	WDR76	down	2.39	0.000137
GSHG0009434	PLEK2	down	2.38	0.000218
GSHG0008350	MICU2	down	2.38	0.0022
GSHG0007017	---	down	2.38	0.00418
GSHG0033140	TAGLN2	down	2.38	0.000157
GSHG0019981	MCM5	down	2.38	0.00588
GSHG0013224	FLOT2	down	2.38	0.000162
GSHG0006417	NCAPD2	down	2.37	0.00112
GSHG0006634	TROAP	down	2.36	0.000778
GSHG0024976	SLCO4C1	down	2.36	4.35e-05
GSHG0021845	FRMD4B	down	2.36	0.0098
GSHG0020915	SUCLG2-AS1	down	2.36	0.00112
GSHG0019459	CHAF1B	down	2.36	0.000363
GSHG0014616	RNASEH2A	down	2.36	0.0002
GSHG0013047	CLDN7	down	2.36	0.0273
GSHG0005046	ALDH3B1	down	2.35	0.000319
GSHG0021835	SUCLG2	down	2.35	0.000536
GSHG0018186	FKBP7	down	2.35	0.00118
GSHG0017930	CKAP2L	down	2.35	0.000275
GSHG0024449	DOCK2	down	2.34	0.00242
GSHG0019336	ARFRP1	down	2.34	0.000903
GSHG0015419	SLC25A23	down	2.34	0.0108
GSHG0032516	CD24	down	2.33	0.000196
GSHG0002546	S100A3	down	2.33	0.00328
GSHG0013733	GALK1	down	2.33	0.0354
GSHG0012881	GAA	down	2.33	8.06e-05
GSHG0011247	GINS3	down	2.33	0.00072
GSHG0133746	LRRC8C	down	2.32	0.000303
GSHG0030332	SMC2	down	2.32	0.00282
GSHG0017094	SGO2	down	2.32	0.00544
GSHG0015605	HAUS8	down	2.32	1.98e-05
GSHG0013619	RNFT1 // TBC1D3P1-DHX40P1	down	2.32	9.82e-05
GSHG0007552	TIMELESS	down	2.31	0.0014
GSHG0006761	LRP1 // MIR1228	down	2.31	0.0404
GSHG0006496	MIR614	down	2.31	1.59e-05
GSHG0003331	RASSF4	down	2.31	0.00574
GSHG0029158	LAPTM4B	down	2.31	0.000178
GSHG0028169	H2AFV	down	2.31	2.42e-06
GSHG0022784	MCUB	down	2.31	4.25e-05
GSHG0132335	NICN1	down	2.31	0.00054
GSHG0021218	PLS1	down	2.31	0.000459
GSHG0118824	IFI6	down	2.31	0.000862
GSHG0000543	PCSK9	down	2.3	0.000696
GSHG0003870	CCDC3	down	2.3	0.00244
GSHG0002945	NSL1	down	2.3	0.000585
GSHG0031967	MID1	down	2.3	0.000398
GSHG0029653	STAU2	down	2.3	0.000364
GSHG0046024	PRRT3-AS1	down	2.3	0.000565
GSHG0018969	SLC4A11	down	2.3	0.0015
GSHG0017778	ST3GAL5	down	2.3	0.000341
GSHG0014259	INO80C	down	2.3	0.00228
GSHG0013842	FASN	down	2.3	8.1e-05
GSHG0007567	STAT6	down	2.29	0.00178
GSHG0033765	H6PD	down	2.29	0.00144
GSHG0003501	LINC00857	down	2.29	0.00258
GSHG0022235	PLD1	down	2.29	0.00698
GSHG0021593	OSBPL10	down	2.29	0.0013
GSHG0018730	VSTM2L	down	2.29	5.82e-05
GSHG0013851	OGFOD3	down	2.29	4.46e-05
GSHG0008335	GJB2	down	2.28	0.0024
GSHG0006952	HCFC2	down	2.28	0.00104
GSHG0033828	GDF11	down	2.28	0.014
GSHG0006687	ESPL1	down	2.28	0.00156
GSHG0029161	POP1	down	2.28	9.72e-05
GSHG0018918	RTEL1 // RTEL1-TNFRSF6B // TNFRSF6B	down	2.28	0.0149
GSHG0006875	ACSS3	down	2.27	0.00148
GSHG0032363	ARHGEF6	down	2.27	0.000158
GSHG0026677	MCM3	down	2.27	2.46e-05
GSHG0024992	STARD4	down	2.27	0.000341
GSHG0017868	TBC1D8	down	2.27	0.000599
GSHG0016489	KIAA1841	down	2.27	0.00492
GSHG0014672	KLF2	down	2.27	0.0171
GSHG0012477	CDC6	down	2.27	0.00334
GSHG0009078	IFI27	down	2.26	0.000144
GSHG0000838	VANGL1	down	2.26	0.016
GSHG0004282	ARHGAP19 // ARHGAP19-SLIT1 // SLIT1	down	2.26	0.00204
GSHG0046193	ANXA8L1	down	2.26	0.0022
GSHG0028501	TMEM168	down	2.26	0.000822
GSHG0002507	SELENBP1	down	2.26	0.004
GSHG0026610	CCND3	down	2.26	0.000298
GSHG0026251	SERPINB1	down	2.26	0.000244
GSHG0025441	GMPR	down	2.26	0.0192
GSHG0015609	ANO8	down	2.26	0.00158
GSHG0013455	ASB16-AS1	down	2.26	0.00212
GSHG0013059	NAA38	down	2.26	0.00808
GSHG0005993	ANAPC15	down	2.25	0.000103
GSHG0005365	CCDC15	down	2.25	0.00238
GSHG0004514	TSPAN4	down	2.25	0.00128
GSHG0003250	MSRB2	down	2.25	0.000639
GSHG0030444	OLFML2A	down	2.25	0.00322
GSHG0023373	COQ2	down	2.25	3.97e-05
GSHG0023186	SEL1L3	down	2.25	0.0022
GSHG0022800	UGT8	down	2.25	0.00212
GSHG0022770	GSTCD	down	2.25	6.19e-05
GSHG0021825	PRICKLE2	down	2.25	0.0033
GSHG0051660	GSTT2 // GSTT2B	down	2.25	0.0105
GSHG0019455	CBR3	down	2.25	0.000724
GSHG0019129	PIGU	down	2.25	0.000337
GSHG0034991	MIR604	down	2.24	0.000597
GSHG0003421	TSPAN15	down	2.24	0.00118
GSHG0032347	FAM122B	down	2.24	0.00112
GSHG0134503	---	down	2.24	0.00166
GSHG0022724	HERC6	down	2.24	0.000217
GSHG0118539	IDUA	down	2.24	0.000863
GSHG0022378	IQCG	down	2.24	0.00018
GSHG0021730	MST1R	down	2.24	0.00806
GSHG0021715	GPX1	down	2.24	7.99e-05
GSHG0001996	GJA9 // MYCBP // RRAGC	down	2.24	0.000361
GSHG0001834	HSPG2	down	2.24	0.00478
GSHG0012302	SLC47A1	down	2.24	0.000879
GSHG0007605	LLPH // TMBIM4	down	2.23	0.0109
GSHG0004911	FADS2	down	2.23	0.000443
GSHG0022598	SRD5A3	down	2.23	0.00988
GSHG0002132	DHCR24	down	2.23	0.000139
GSHG0020808	APEH	down	2.23	0.000742
GSHG0001884	UBXN11	down	2.23	0.0059
GSHG0014640	ADGRE5	down	2.23	4.24e-05
GSHG0014419	GPX4	down	2.23	0.000237
GSHG0001441	SMYD2	down	2.23	0.000376
GSHG0005356	SPA17	down	2.22	0.000123
GSHG0027570	AGFG2	down	2.22	0.00944
GSHG0022865	MGST2	down	2.22	0.000176
GSHG0022288	EHHADH	down	2.22	0.000183
GSHG0016413	PLEKHH2	down	2.22	0.005
GSHG0068001	---	down	2.21	0.00564
GSHG0007707	TMPO-AS1	down	2.21	0.0039
GSHG0004914	INCENP	down	2.21	0.0012
GSHG0031998	SCML2	down	2.21	0.00298
GSHG0029618	MYBL1	down	2.21	0.0202
GSHG0027912	INSIG1	down	2.21	5.96e-05
GSHG0018329	MREG // PECR	down	2.21	0.000583
GSHG0016258	PQLC3	down	2.21	0.00774
GSHG0009950	ZWILCH	down	2.21	0.0144
GSHG0006410	CD9	down	2.2	0.000442
GSHG0033610	H2AFX	down	2.2	0.0023
GSHG0003666	SFR1	down	2.2	0.00354
GSHG0027221	SNX10	down	2.2	0.0116
GSHG0025187	CCDC69	down	2.2	0.000563
GSHG0001736	CTNNBIP1	down	2.2	0.0111
GSHG0015887	KCNN4	down	2.2	0.000182
GSHG0014545	MARCH2	down	2.2	0.0072
GSHG0012072	APRT	down	2.2	0.00226
GSHG0010497	CA12	down	2.2	0.000143
GSHG0009902	CCNB2	down	2.2	0.000199
GSHG0007766	MMAB	down	2.19	5.87e-05
GSHG0005330	GRIK4	down	2.19	0.00488
GSHG0002543	S100A6	down	2.19	2.05e-05
GSHG0026909	CTGF	down	2.19	0.000339
GSHG0025532	HIST1H2BN	down	2.19	0.000644
GSHG0020183	SLC25A1	down	2.19	0.000377
GSHG0018673	DNMT3B	down	2.19	0.00082
GSHG0016104	MBOAT7	down	2.19	0.00882
GSHG0015852	RABAC1	down	2.19	0.000976
GSHG0014335	CCBE1	down	2.19	0.00318
GSHG0012444	CISD3	down	2.19	0.0108
GSHG0011312	SNTB2	down	2.19	1.74e-05
GSHG0033194	BRI3BP	down	2.18	0.000623
GSHG0003627	SFXN3	down	2.18	0.0021
GSHG0031564	APEX2	down	2.18	2.29e-05
GSHG0027511	FZD1	down	2.18	7.97e-05
GSHG0026881	MAN1A1	down	2.18	0.000841
GSHG0024995	EPB41L4A	down	2.18	0.00484
GSHG0002111	C1orf123	down	2.18	0.004
GSHG0019949	TCN2	down	2.18	0.00168
GSHG0014371	CYB5A	down	2.18	0.000499
GSHG0013164	MIR6778 // SHMT1	down	2.18	0.000137
GSHG0133733	SRGAP2B	down	2.18	0.0054
GSHG0006806	HMGA2	down	2.17	0.00128
GSHG0132910	SPIN2B	down	2.17	0.0031
GSHG0025053	39692	down	2.17	0.000636
GSHG0024174	TNFAIP8	down	2.17	0.0104
GSHG0020792	TMA7	down	2.17	0.000242
GSHG0000214	CDA	down	2.17	0.000137
GSHG0016750	SULT1C2	down	2.17	0.00042
GSHG0014044	LIPG	down	2.17	0.000644
GSHG0012508	NAGLU	down	2.17	0.00384
GSHG0009266	DHRS1	down	2.16	0.0074
GSHG0006944	PARPBP	down	2.16	0.00434
GSHG0030196	OSTF1	down	2.16	0.000298
GSHG0029696	RMDN1	down	2.16	0.000384
GSHG0024777	EMB	down	2.16	0.00372
GSHG0133624	FAM175A	down	2.16	0.00118
GSHG0021992	PARP9	down	2.16	0.041
GSHG0001936	MARCKSL1	down	2.16	0.00174
GSHG0018478	STK25	down	2.16	0.000303
GSHG0016274	GEN1	down	2.16	0.00152
GSHG0001502	ZNF678	down	2.16	0.00172
GSHG0012009	CDYL2	down	2.16	0.00082
GSHG0010864	CCNF // MIR6767	down	2.16	0.00182
GSHG0010860	MLST8	down	2.16	0.000183
GSHG0000653	IFI44L	down	2.15	0.00752
GSHG0004910	FEN1	down	2.15	0.000105
GSHG0003597	ZDHHC16	down	2.15	0.000318
GSHG0029721	FSBP // RAD54B	down	2.15	0.00162
GSHG0028613	PTN	down	2.15	0.0044
GSHG0017633	EFEMP1	down	2.15	0.00026
GSHG0016814	DBI	down	2.15	8.25e-05
GSHG0001712	ACOT7	down	2.15	0.0019
GSHG0006302	CDON	down	2.14	0.0037
GSHG0006022	ARRB1	down	2.14	0.00108
GSHG0000589	ROR1	down	2.14	0.0019
GSHG0004237	LIPA	down	2.14	0.000482
GSHG0031434	POLA1	down	2.14	0.00254
GSHG0030513	NCS1	down	2.14	0.000222
GSHG0026935	MTFR2	down	2.14	0.00602
GSHG0025024	PPIC	down	2.14	8e-05
GSHG0022140	HLTF	down	2.14	0.00722
GSHG0019164	SAMHD1	down	2.14	6.67e-07
GSHG0019122	PXMP4	down	2.14	0.00228
GSHG0018920	SLC2A4RG	down	2.14	0.00606
GSHG0018243	ANKRD44	down	2.14	0.00952
GSHG0010856	SLC9A3R2	down	2.14	0.0108
GSHG0010438	RAB27A	down	2.14	0.000344
GSHG0009637	ANKRD9	down	2.14	0.00486
GSHG0008034	BRCA2	down	2.13	0.0121
GSHG0000829	MAGI3	down	2.13	0.000117
GSHG0006781	ATP23	down	2.13	0.0133
GSHG0006415	TAPBPL	down	2.13	0.0135
GSHG0003911	TRDMT1	down	2.13	0.000437
GSHG0028335	SLC25A40	down	2.13	0.00022
GSHG0027815	GSTK1	down	2.13	0.000165
GSHG0023592	TMEM154	down	2.13	0.0023
GSHG0022726	HERC3	down	2.13	0.000342
GSHG0001170	ATP1B1	down	2.13	0.000524
GSHG0008920	FUT8	down	2.12	0.000723
GSHG0008904	RHOJ	down	2.12	0.000118
GSHG0000435	ERMAP	down	2.12	0.00164
GSHG0032038	SRPX	down	2.12	9.97e-05
GSHG0027656	MDFIC	down	2.12	9.54e-05
GSHG0023940	IL31RA	down	2.12	0.000778
GSHG0022292	LIPH	down	2.12	0.000601
GSHG0022133	PLSCR4	down	2.12	0.00124
GSHG0016490	C2orf74	down	2.12	0.00294
GSHG0010287	LPCAT4	down	2.12	0.000718
GSHG0009591	SERPINA1	down	2.12	0.000219
GSHG0005388	DCPS	down	2.11	0.000603
GSHG0004981	POLA2	down	2.11	0.00472
GSHG0031737	VSIG1	down	2.11	0.00414
GSHG0030744	DDX58	down	2.11	0.009
GSHG0030486	SPTAN1	down	2.11	0.00016
GSHG0028003	ICA1	down	2.11	0.0365
GSHG0023374	HPSE	down	2.11	0.00918
GSHG0021805	PDHB	down	2.11	0.00248
GSHG0020367	TST	down	2.11	0.000321
GSHG0013696	LINC00673	down	2.11	0.00352
GSHG0013228	MYO18A // TIAF1	down	2.11	0.00136
GSHG0011792	PYCARD	down	2.11	0.000241
GSHG0004436	UROS	down	2.1	0.00048
GSHG0004294	LOXL4	down	2.1	0.00154
GSHG0004107	RTKN2	down	2.1	0.0109
GSHG0132966	FAM127C	down	2.1	0.0025
GSHG0144777	---	down	2.1	0.0066
GSHG0031205	PTGES	down	2.1	0.000379
GSHG0030601	C9orf142	down	2.1	0.00578
GSHG0029984	SMARCA2	down	2.1	0.0253
GSHG0021681	ELP6	down	2.1	0.0047
GSHG0019184	ZHX3	down	2.1	0.0219
GSHG0017106	CASP10	down	2.1	0.0247
GSHG0016012	PNKP	down	2.1	0.00164
GSHG0000864	FAM72B	down	2.1	0.00606
GSHG0012690	PRR11	down	2.1	2.15e-05
GSHG0001047	TSACC	down	2.1	0.00202
GSHG0009238	CDH24	down	2.09	0.00264
GSHG0008040	RFC3	down	2.09	1.1e-06
GSHG0004801	DDB2	down	2.09	0.00532
GSHG0004560	RRM1	down	2.09	0.000557
GSHG0031176	AK1	down	2.09	0.000645
GSHG0028002	RPA3	down	2.09	0.0108
GSHG0026508	HLA-DMA	down	2.09	0.000381
GSHG0022394	TMEM175	down	2.09	0.000559
GSHG0017894	UXS1	down	2.09	0.000201
GSHG0014304	ACAA2	down	2.09	0.00226
GSHG0012626	PDK2	down	2.09	0.00292
GSHG0001329	IPO9 // MIR6739	down	2.09	0.00172
GSHG0001024	FDPS	down	2.09	0.00296
GSHG0007453	RACGAP1	down	2.08	0.000477
GSHG0003623	SLF2	down	2.08	0.00162
GSHG0003007	JMJD4	down	2.08	0.00794
GSHG0030419	GSN	down	2.08	0.00176
GSHG0029417	FAM86B2	down	2.08	0.00194
GSHG0025604	HCP5	down	2.08	0.0118
GSHG0026657	ADGRF5	down	2.08	0.0019
GSHG0026021	CENPW	down	2.08	0.00014
GSHG0023432	H2AFZ	down	2.08	1.75e-05
GSHG0022924	MND1	down	2.08	0.00126
GSHG0021829	MAGI1	down	2.08	0.00146
GSHG0020027	APOBEC3G	down	2.08	0.00604
GSHG0001380	---	down	2.08	0.000615
GSHG0011121	CTF1	down	2.08	7.91e-05
GSHG0008667	GAS6	down	2.07	0.000238
GSHG0033831	TM7SF3	down	2.07	3.39e-06
GSHG0006256	TRIM29	down	2.07	0.00566
GSHG0004263	PDLIM1	down	2.07	0.00088
GSHG0000403	KIAA0754	down	2.07	0.00206
GSHG0034028	ADAMTSL1	down	2.07	0.00522
GSHG0029607	GGH	down	2.07	0.000703
GSHG0002641	AIM2	down	2.07	0.00084
GSHG0026156	SYNJ2	down	2.07	0.000844
GSHG0141439	---	down	2.07	0.00528
GSHG0000250	RCAN3	down	2.07	0.000681
GSHG0021179	PCCB	down	2.07	0.00148
GSHG0018963	PCED1A	down	2.07	0.002
GSHG0017024	---	down	2.07	0.000925
GSHG0009375	BMP4	down	2.06	0.000156
GSHG0009070	UBR7	down	2.06	0.000238
GSHG0006987	UNG	down	2.06	0.000484
GSHG0000724	SNX7	down	2.06	0.00196
GSHG0006389	TSPAN9	down	2.06	0.000463
GSHG0030560	COL5A1	down	2.06	0.00242
GSHG0027335	IGFBP1	down	2.06	0.000538
GSHG0026590	MOCS1	down	2.06	0.000903
GSHG0024767	C5orf34	down	2.06	0.00284
GSHG0024260	TGFBI	down	2.06	0.00528
GSHG0021162	DNAJC13	down	2.06	0.0001
GSHG0015665	---	down	2.06	0.0434
GSHG0011123	ORAI3	down	2.06	0.000375
GSHG0009847	SQRDL	down	2.06	0.000824
GSHG0006682	MIR6757 // TNS2	down	2.05	0.00494
GSHG0005906	RNASEH2C	down	2.05	0.0031
GSHG0032112	MIR6857 // SMC1A	down	2.05	0.000445
GSHG0024318	PCDHGA1 // PCDHGA2 // PCDHGA3 // PCDHGA4 // PCDHGA5 // PCDHGA6 // PCDHGA7 // PCDHGA8 // PCDHGA9 // PCDHGA10 // PCDHGA11 // PCDHGA12 // PCDHGB1 // PCDHGB2 // PCDHGB3 // PCDHGB4 // PCDHGB5 // PCDHGB6 // PCDHGB7 // PCDHGC3 // PCDHGC4 // PCDHGC5	down	2.05	0.012
GSHG0009780	CHST14	down	2.05	0.000397
GSHG0013302	ACACA	down	2.05	0.000396
GSHG0010376	FRMD5	down	2.05	0.000559
GSHG0007322	C2CD5	down	2.04	0.0127
GSHG0006612	TMEM106C	down	2.04	0.00022
GSHG0005119	DGAT2	down	2.04	0.0272
GSHG0133327	CNTNAP3B // CNTNAP3P2	down	2.04	0.00624
GSHG0133452	HSD17B8	down	2.04	0.0038
GSHG0021727	MIR5193 // UBA7	down	2.04	0.000739
GSHG0020806	DAG1	down	2.04	0.00172
GSHG0019897	GGT1	down	2.04	0.000277
GSHG0015508	KANK2	down	2.04	0.00552
GSHG0009683	CYFIP1	down	2.04	0.014
GSHG0006426	USP5	down	2.03	0.000323
GSHG0002997	PARP1	down	2.03	0.000599
GSHG0031881	HMGB3	down	2.03	0.000956
GSHG0031197	SH3GLB2	down	2.03	0.00716
GSHG0028313	SEMA3C	down	2.03	0.000421
GSHG0027219	NFE2L3	down	2.03	0.0182
GSHG0133368	HMGN3	down	2.03	0.00662
GSHG0023481	ARSJ	down	2.03	0.00234
GSHG0118510	SETMAR	down	2.03	0.00266
GSHG0001945	TMEM54	down	2.03	0.0038
GSHG0013014	SLC25A11	down	2.03	0.00358
GSHG0010334	OIP5	down	2.03	0.00186
GSHG0009354	CDKL1	down	2.02	0.00594
GSHG0007858	POP5	down	2.02	0.00166
GSHG0007041	RFC5	down	2.02	0.00126
GSHG0006463	---	down	2.02	0.00208
GSHG0005430	SIRT3	down	2.02	0.0196
GSHG0030113	GLIPR2	down	2.02	0.0291
GSHG0002706	ILDR2	down	2.02	0.00114
GSHG0029315	GPAA1	down	2.02	0.0123
GSHG0133553	GTF2IP1	down	2.02	0.000303
GSHG0002506	RFX5	down	2.02	0.000145
GSHG0002496	FAM63A	down	2.02	6.25e-05
GSHG0027179	TSPAN13	down	2.02	0.00102
GSHG0032727	HIST2H2AA3 // HIST2H2AA4	down	2.02	0.000303
GSHG0026911	MOXD1	down	2.02	0.0022
GSHG0022303	RFC4	down	2.02	0.000358
GSHG0016582	TTC31	down	2.02	0.00362
GSHG0132404	LTBP1	down	2.02	0.00118
GSHG0015490	DNMT1	down	2.02	0.000855
GSHG0014147	RBFA // RBFADN	down	2.02	0.0069
GSHG0013783	LGALS3BP	down	2.02	0.000124
GSHG0011471	SPATA33	down	2.02	0.00538
GSHG0006996	ANKRD13A	down	2.01	6.09e-05
GSHG0005084	FOLR1	down	2.01	0.00612
GSHG0002987	LBR	down	2.01	0.00482
GSHG0031648	SH3BGRL	down	2.01	2e-05
GSHG0028988	HGSNAT	down	2.01	0.000365
GSHG0023222	ATP8A1	down	2.01	0.0001
GSHG0021287	SMC4	down	2.01	0.0017
GSHG0020453	TTLL1	down	2.01	0.00418
GSHG0019160	DSN1	down	2.01	0.00238
GSHG0017544	FEZ2	down	2.01	0.00174
GSHG0001710	ICMT	down	2.01	0.000302
GSHG0014886	SPINT2	down	2.01	1.63e-05
GSHG0013722	HN1	down	2.01	3.5e-06
GSHG0010922	ALG1 // NAGPA-AS1	down	2.01	0.000381
GSHG0010818	METRN	down	2.01	0.00958
GSHG0009569	TC2N	down	2	0.0005
GSHG0009076	OTUB2	down	2	0.00116
GSHG0000848	MIR942	down	2	0.0033
GSHG0007445	MCRS1	down	2	0.000699
GSHG0003602	MARVELD1	down	2	0.000104
GSHG0031370	CLCN4	down	2	4.41e-05
GSHG0030592	TMEM141	down	2	0.026
GSHG0029289	LY6E	down	2	0.000799
GSHG0027786	NDUFB2	down	2	0.000122
GSHG0027145	FSCN1	down	2	0.0041
GSHG0024180	PRR16	down	2	0.0055
GSHG0022007	HEG1	down	2	1.92e-05
GSHG0021501	CAMK1	down	2	0.00334
GSHG0018127	SCN9A	down	2	0.00592
GSHG0017905	2010-09-01	down	2	0.00018
GSHG0015910	ERCC2	down	2	0.0191
GSHG0015117	POLD1	down	2	0.0423
GSHG0015055	EHD2	down	2	1.73e-05
GSHG0052324	BRCA1	down	2	0.00032
